# Supplementary material for: Who Bites the Bullet First? The Susceptibility of Leopards Panthera pardus to Trophy Hunting
Source: PLoS One. 2015 Apr 10;10(4):e0123100. doi: 10.1371/journal.pone.0123100 (PMC4393264; doi:10.1371/journal.pone.0123100)
Supplement: S2 Dataset — Data used for the examination of hunter attributes as part of extrinsic leopard susceptibility. (CSV) [file pone.0123100.s005.csv]

Hunter id	Average score	Years	Countries	Hunts guided
1	1.6	30	3	> 50
2	2.44	5	2	0-50
3	2.04	10	1	0-50
4	1.8	2	1	0-50
5	2.4	17	3	10-50
6	1.68	12	3	0-50
7	1.76	8	2	0-50
8	1.36	19	2	10-50
9	0.92	20	2	10-50
10	1.84	20	2	10-50
11	1.76	20	2	10-50
12	1.84	15	1	10-50
13	2.72	3	1	0-50
14	1.24	8	1	10-50
15	1.28	6	2	10-50
16	1.28	4	2	10-50
17	3	5	1	0-50
18	1.84	2	1	0-50
19	2.36	10	3	0-50
20	1.72	3	1	0-50
21	1.04	15	3	0-50
22	1.4	30	3	> 50
23	1.92	4	2	10-50
24	1.52	10	1	10-50
25	1.56	25	2	10-50
26	1.28	32	3	> 50
27	2.16	8	2	0-50
28	2.24	10	2	0-50
29	2.44	3	2	0-50
30	1.48	1	1	0-50
31	1.64	8	3	0-50
32	1.48	10	1	10-50
33	1.2	22	3	> 50
34	1.72	6	3	0-50
35	2.4	2	1	0-50
36	1.28	13	3	10-50
37	1.68	5	1	0-50
38	1.16	17	3	> 50
39	2	4	1	0-50
