# Supplementary material for: Who Bites the Bullet First? The Susceptibility of Leopards Panthera pardus to Trophy Hunting
Source: PLoS One. 2015 Apr 10;10(4):e0123100. doi: 10.1371/journal.pone.0123100 (PMC4393264; doi:10.1371/journal.pone.0123100)
Supplement: S3 Dataset — Data used for the examination of extrinsic susceptibility of leopards to trophy hunting. (CSV) [file pone.0123100.s006.csv]

Score	Age	Sex	Age/Sex class
2.28	11.75	Female	Adult female
2.54	5	Male	Adult male
0.92	2.42	Male	Sub-adult male
0.26	0.83	Male	Sub-adult male
3	7.75	Male	Adult male
0.85	4.17	Female	Adult female
0.38	1.58	Male	Sub-adult male
2.77	9.5	Male	Adult male
1.67	3.42	Male	Adult male
0.15	1	Male	Sub-adult male
3	6.58	Male	Adult male
1.08	15.58	Female	Adult female
3	11.58	Male	Adult male
0.67	6.5	Female	Adult female
2.13	6.08	Male	Adult male
2.38	5.17	Male	Adult male
2.9	4.83	Male	Adult male
1.44	2.83	Male	Sub-adult male
2.95	9.08	Male	Adult male
2.74	3	Male	Sub-adult male
2.92	14.33	Male	Adult male
1.13	2.33	Male	Sub-adult male
0.41	1.58	Male	Sub-adult male
1.69	13.58	Female	Adult female
0.64	1	Male	Sub-adult male
